# Supplementary material for: Susceptibility to klebsiella pneumonaie infection in collaborative cross mice is a complex trait controlled by at least three loci acting at different time points
Source: BMC Genomics. 2014 Oct 6;15(1):865. doi: 10.1186/1471-2164-15-865 (PMC4201739; doi:10.1186/1471-2164-15-865)
Supplement: Supplementary file 4 — Additional file 4: Table S3: A. Locus Kprl1: Significant merge SNPs in genes in the 50%, 90% and 95% Confidence Intervals, and their functional consequence. Significant merge SNPs are defined as SNPs with a logP greater than the logP for the haplotype test. Candidate genes are in bold type. Table S3. B. Locus Kprl2: Significant merge SNPs in genes in the 50%, 90% and 95% Confidence Intervals, and their functional consequence. Significant merge SNPs are defined as SNPs with a logP greater than the Additional file 3: e logP for the haplotype test. Table S3. C. Locus Kprl3: Significant merge SNPs in genes in the 50%, 90% and 95% Confidence Intervals, and their functional consequence. Significant merge SNPs are defined as SNPs with a logP greater than the logP for the haplotype test. Candidate genes are in bold type. (ZIP 179 KB) [file 12864_2014_6555_MOESM4_ESM.zip]

Archive with 3 entries (3 files):
- add3/1340885795128759_add1a.docx
- add3/1340885795128759_add1b.docx
- add3/1340885795128759_add1c.docx
